# Supplementary material for: DNA Barcoding of the parasitoid wasp subfamily Doryctinae (Hymenoptera: Braconidae) from Chamela, Mexico
Source: Biodivers Data J. 2015 May 18;(3):e5109. doi: 10.3897/BDJ.3.e5109 (PMC4442253; doi:10.3897/BDJ.3.e5109)
Supplement: Supplementary material 1 — Accumulation Curve Data [file biodiversity_data_journal-3-e5109-s001.xls]

## Sheet: Hoja1
Process ID (Records sampled)	BIN (Groups recovered)
ASDOR001-09	BOLD:AAJ9925
ASDOR002-09	BOLD:AAI0339
ASDOR003-09	BOLD:AAI0339
ASDOR004-09	BOLD:AAE8900
ASDOR005-09	BOLD:AAE8901
ASDOR006-09	BOLD:AAE8901
ASDOR007-09	BOLD:AAE8900
ASDOR008-09	BOLD:AAI4949
ASDOR009-09	BOLD:AAI4949
ASDOR010-09	BOLD:AAG9250
ASDOR011-09	BOLD:AAG9251
ASDOR012-09	BOLD:AAG9251
ASDOR013-09	BOLD:AAG9251
ASDOR014-09	BOLD:AAG9252
ASDOR015-09	BOLD:AAK5295
ASDOR016-09	BOLD:AAE7001
ASDOR017-09	BOLD:AAE7001
ASDOR018-09	BOLD:AAE7002
ASDOR019-09	BOLD:AAE7002
ASDOR020-09	BOLD:AAI2301
ASDOR021-09	BOLD:AAI2301
ASDOR022-09	BOLD:AAI2302
ASDOR023-09	BOLD:AAI2302
ASDOR024-09	BOLD:AAI2301
ASDOR025-09	BOLD:AAI2302
ASDOR026-09	BOLD:AAI2302
ASDOR027-09	BOLD:AAI2301
ASDOR028-09	BOLD:AAI2301
ASDOR029-09	BOLD:AAI2302
ASDOR030-09	BOLD:AAI2303
ASDOR031-09	BOLD:AAI2304
ASDOR032-09	BOLD:AAL3939
ASDOR033-09	BOLD:AAI2303
ASDOR035-09	BOLD:AAI2305
ASDOR036-09	BOLD:AAI2301
ASDOR037-09	BOLD:AAK3271
ASDOR038-09	BOLD:AAK3270
ASDOR039-09	BOLD:AAI7964
ASDOR040-09	BOLD:AAI7964
ASDOR041-09	BOLD:AAH8597
ASDOR042-09	BOLD:AAH8597
ASDOR043-09	BOLD:AAH8597
ASDOR044-09	BOLD:AAH2255
ASDOR045-09	BOLD:AAE7496
ASDOR046-09	BOLD:AAE7497
ASDOR047-09	BOLD:AAE7496
ASDOR048-09	BOLD:AAE7498
ASDOR049-09	BOLD:AAG9253
ASDOR050-09	BOLD:AAX5446
ASDOR051-09	BOLD:AAX8184
ASDOR052-09	BOLD:AAA4595
ASDOR053-09	BOLD:AAI3034
ASDOR054-09	BOLD:AAI3034
ASDOR055-09	BOLD:AAK7625
ASDOR056-09	BOLD:AAI6188
ASDOR057-09	BOLD:AAF6436
ASDOR058-09	BOLD:AAF6437
ASDOR059-09	BOLD:AAF6437
ASDOR060-09	BOLD:AAF6437
ASDOR061-09	BOLD:AAF6437
ASDOR062-09	BOLD:AAK9972
ASDOR063-09	BOLD:AAC9136
ASDOR066-09	BOLD:AAH8598
ASDOR068-09	BOLD:AAH8598
ASDOR072-09	BOLD:AAA4572
ASDOR073-09	BOLD:AAJ2706
ASDOR074-09	BOLD:AAJ2707
ASDOR075-09	BOLD:AAF2808
ASDOR076-09	BOLD:AAF2808
ASDOR077-09	BOLD:AAF2809
ASDOR078-09	BOLD:AAA4573
ASDOR079-09	BOLD:AAJ3538
ASDOR080-09	BOLD:AAF2809
ASDOR081-09	BOLD:AAH8600
ASDOR082-09	BOLD:AAJ3523
ASDOR083-09	BOLD:AAJ2708
ASDOR084-09	BOLD:AAJ2709
ASDOR085-09	BOLD:AAA4607
ASDOR086-09	BOLD:AAA4607
ASDOR087-09	BOLD:AAE4123
ASDOR088-09	BOLD:AAA4602
ASDOR089-09	BOLD:AAE4124
ASDOR090-09	BOLD:AAA4609
ASDOR091-09	BOLD:AAA4572
ASDOR092-09	BOLD:AAE4122
ASDOR093-09	BOLD:AAE4122
ASDOR094-09	BOLD:AAA4587
ASDOR095-09	BOLD:AAI3034
ASDOR096-09	BOLD:AAI2301
ASDOR097-09	BOLD:AAK1946
ASDOR098-09	BOLD:AAC9133
ASDOR099-09	BOLD:AAC9134
ASDOR100-09	BOLD:AAC9134
ASDOR101-09	BOLD:AAC9134
ASDOR102-09	BOLD:AAC9134
ASDOR103-09	BOLD:AAC9135
ASDOR104-09	BOLD:AAC9136
ASDOR105-09	BOLD:AAC9137
ASDOR106-09	BOLD:AAC9138
ASDOR108-09	BOLD:AAI3034
ASDOR109-09	BOLD:AAA4574
ASDOR110-09	BOLD:AAA4575
ASDOR111-09	BOLD:AAA4576
ASDOR113-09	BOLD:AAA4577
ASDOR114-09	BOLD:AAA4577
ASDOR115-09	BOLD:AAA4578
ASDOR116-09	BOLD:AAA4575
ASDOR117-09	BOLD:AAA4579
ASDOR118-09	BOLD:AAA4580
ASDOR119-09	BOLD:AAA4581
ASDOR120-09	BOLD:AAA4581
ASDOR121-09	BOLD:AAA4582
ASDOR122-09	BOLD:AAA4583
ASDOR124-09	BOLD:AAA4584
ASDOR125-09	BOLD:AAA4585
ASDOR126-09	BOLD:AAA4586
ASDOR127-09	BOLD:AAA4587
ASDOR128-09	BOLD:AAA4588
ASDOR129-09	BOLD:AAA4589
ASDOR130-09	BOLD:AAA4590
ASDOR131-09	BOLD:AAA4591
ASDOR132-09	BOLD:AAA4591
ASDOR133-09	BOLD:AAA4592
ASDOR134-09	BOLD:AAA4593
ASDOR135-09	BOLD:AAA4594
ASDOR136-09	BOLD:AAA4595
ASDOR137-09	BOLD:AAA4593
ASDOR138-09	BOLD:AAA4593
ASDOR139-09	BOLD:AAA4587
ASDOR140-09	BOLD:AAA4593
ASDOR141-09	BOLD:AAA4596
ASDOR142-09	BOLD:AAA4593
ASDOR143-09	BOLD:AAA4593
ASDOR144-09	BOLD:AAA4593
ASDOR145-09	BOLD:AAA4593
ASDOR146-09	BOLD:AAA4593
ASDOR147-09	BOLD:AAA4593
ASDOR148-09	BOLD:AAI3034
ASDOR149-09	BOLD:AAA4597
ASDOR150-09	BOLD:AAA4598
ASDOR151-09	BOLD:AAA4577
ASDOR152-09	BOLD:AAA4599
ASDOR153-09	BOLD:AAA4600
ASDOR154-09	BOLD:AAA4601
ASDOR155-09	BOLD:AAA4602
ASDOR156-09	BOLD:AAA4603
ASDOR157-09	BOLD:AAA4604
ASDOR158-09	BOLD:AAA4605
ASDOR159-09	BOLD:AAA4606
ASDOR160-09	BOLD:AAA4572
ASDOR161-09	BOLD:AAA4586
ASDOR162-09	BOLD:AAA4607
ASDOR163-09	BOLD:AAA4572
ASDOR164-09	BOLD:AAA4586
ASDOR165-09	BOLD:AAA4608
ASDOR166-09	BOLD:AAA4581
ASDOR167-09	BOLD:AAA4609
ASDOR168-09	BOLD:AAA4581
ASDOR169-09	BOLD:AAA4572
ASDOR170-09	BOLD:AAA4586
ASDOR171-09	BOLD:AAA4610
ASDOR172-09	BOLD:AAA4581
ASDOR173-09	BOLD:AAA4581
ASDOR174-09	BOLD:AAA4611
ASDOR175-09	BOLD:AAA4572
ASDOR176-09	BOLD:AAA4575
ASDOR177-09	BOLD:AAA4592
ASDOR178-09	BOLD:AAA4593
ASDOR179-09	BOLD:AAA4587
ASDOR180-09	BOLD:AAA4612
ASDOR181-09	BOLD:AAA4613
ASDOR182-09	BOLD:AAA4614
ASDOR183-09	BOLD:AAA4615
ASDOR184-09	BOLD:AAA4613
ASDOR185-09	BOLD:AAA4616
ASDOR186-09	BOLD:AAA4617
ASDOR187-09	BOLD:AAA4618
ASDOR188-09	BOLD:AAA4603
ASDOR189-09	BOLD:AAA4615
ASDOR190-09	BOLD:AAA4619
ASDOR192-10	BOLD:AAA4589
ASDOR193-10	BOLD:AAI1732
ASDOR194-10	BOLD:AAI1733
ASDOR195-10	BOLD:AAI1734
ASDOR196-10	BOLD:AAA4587
ASDOR197-10	BOLD:AAA4584
ASDOR199-10	BOLD:AAI1735
ASDOR200-10	BOLD:AAA4593
ASDOR201-10	BOLD:AAI1736
ASDOR202-10	BOLD:AAI3034
ASDOR203-10	BOLD:AAI1737
ASDOR205-10	BOLD:AAI1738
ASDOR206-10	BOLD:AAI1739
ASDOR207-10	BOLD:AAI1740
ASDOR208-10	BOLD:AAI1741
ASDOR209-10	BOLD:AAI1742
ASDOR210-10	BOLD:AAI1743
ASDOR211-10	BOLD:AAI1744
ASDOR212-10	BOLD:ABY4720
ASDOR213-10	BOLD:AAI1746
ASDOR214-10	BOLD:AAA4586
ASDOR215-10	BOLD:AAA4600
ASDOR216-10	BOLD:AAI3034
ASDOR217-10	BOLD:AAI1747
ASDOR218-10	BOLD:AAI1747
ASDOR219-10	BOLD:AAI1747
ASDOR220-10	BOLD:AAI1747
ASDOR221-10	BOLD:AAI1748
ASDOR222-10	BOLD:AAI1747
ASDOR223-10	BOLD:AAA4586
ASDOR224-10	BOLD:AAI1749
ASDOR225-10	BOLD:ABY4720
ASDOR226-10	BOLD:AAI1733
ASDOR227-10	BOLD:AAI1750
ASDOR228-10	BOLD:AAA4586
ASDOR229-10	BOLD:AAI1751
ASDOR231-10	BOLD:AAI1734
ASDOR232-10	BOLD:AAA4575
ASDOR233-10	BOLD:AAI1751
ASDOR234-10	BOLD:AAI1742
ASDOR235-10	BOLD:AAI1751
ASDOR236-10	BOLD:AAI1752
ASDOR237-10	BOLD:AAE4122
ASDOR238-10	BOLD:AAE4122
ASDOR240-10	BOLD:AAA4575
ASDOR241-10	BOLD:AAI1753
ASDOR242-10	BOLD:AAA4593
ASDOR243-10	BOLD:AAA4608
ASDOR244-10	BOLD:AAI1749
ASDOR245-10	BOLD:AAA4593
ASDOR246-10	BOLD:AAI1754
ASDOR247-10	BOLD:AAA4592
ASDOR248-10	BOLD:AAI1755
ASDOR249-10	BOLD:AAI1756
ASDOR250-10	BOLD:AAI1757
ASDOR251-10	BOLD:AAI1737
ASDOR252-10	BOLD:AAI1751
ASDOR255-10	BOLD:AAI1751
ASDOR256-10	BOLD:AAI1758
ASDOR257-10	BOLD:AAI1759
ASDOR258-10	BOLD:AAI1760
ASDOR259-10	BOLD:ACF1231
ASDOR261-10	BOLD:AAI1761
ASDOR262-10	BOLD:AAI1762
ASDOR263-10	BOLD:AAA4588
ASDOR264-10	BOLD:AAA4603
ASDOR265-10	BOLD:AAI1763
ASDOR267-10	BOLD:AAI1747
ASDOR269-10	BOLD:AAI1747
ASDOR271-10	BOLD:AAA4588
ASDOR272-10	BOLD:AAI1764
ASDOR273-10	BOLD:AAI1765
ASDOR277-10	BOLD:ACM5087
ASDOR279-10	BOLD:AAA4588
ASDOR280-10	BOLD:AAA4586
ASDOR282-10	BOLD:ACE6997
ASDOR283-10	BOLD:AAA4594
ASDOR287-10	BOLD:AAI1766
ASDOR288-10	BOLD:AAA4595
ASDOR289-10	BOLD:AAI1767
ASDOR291-10	BOLD:AAI1768
ASDOR292-10	BOLD:AAI1741
ASDOR294-10	BOLD:AAI1769
ASDOR299-10	BOLD:AAA4577
ASDOR300-10	BOLD:AAI1747
ASDOR301-10	BOLD:AAI1747
ASDOR302-10	BOLD:AAI1766
ASDOR303-10	BOLD:AAI1766
ASDOR304-10	BOLD:AAI1770
ASDOR305-10	BOLD:AAI1758
ASDOR306-10	BOLD:AAI1741
ASDOR307-10	BOLD:AAA4575
ASDOR308-10	BOLD:AAI1771
ASDOR309-10	BOLD:AAA4603
ASDOR310-10	BOLD:AAI1751
ASDOR311-10	BOLD:AAA4608
ASDOR312-10	BOLD:AAA4575
ASDOR313-10	BOLD:AAI1772
ASDOR314-10	BOLD:AAI1773
ASDOR315-10	BOLD:AAG1371
ASDOR317-10	BOLD:AAA4586
ASDOR318-10	BOLD:AAI1774
ASDOR319-10	BOLD:AAI1741
ASDOR321-10	BOLD:AAI1775
ASDOR322-10	BOLD:AAI1776
ASDOR323-10	BOLD:AAI1747
ASDOR324-10	BOLD:AAI1747
ASDOR325-10	BOLD:AAI1742
ASDOR326-10	BOLD:AAI1747
ASDOR327-10	BOLD:AAI1747
ASDOR328-10	BOLD:AAA4577
ASDOR329-10	BOLD:AAI1758
ASDOR330-10	BOLD:AAI1758
ASDOR331-10	BOLD:AAI1777
ASDOR332-10	BOLD:AAI1751
ASDOR333-10	BOLD:AAI1778
ASDOR336-10	BOLD:AAI1747
ASDOR337-10	BOLD:AAI1751
ASDOR338-10	BOLD:AAI1747
ASDOR339-10	BOLD:AAI1779
ASDOR340-10	BOLD:AAI1747
ASDOR341-10	BOLD:AAI1747
ASDOR342-10	BOLD:AAI1747
ASDOR343-10	BOLD:AAI3034
ASDOR344-10	BOLD:AAI1780
ASDOR345-10	BOLD:AAA4593
ASDOR346-10	BOLD:AAI1781
ASDOR347-10	BOLD:AAM1119
ASDOR348-10	BOLD:AAH8598
ASDOR349-10	BOLD:AAH8599
ASDOR350-10	BOLD:AAH8600
ASDOR351-10	BOLD:AAE7002
ASDOR356-10	BOLD:AAG3165
ASDOR357-10	BOLD:AAE7002
ASDOR359-10	BOLD:AAI6184
ASDOR361-10	BOLD:AAI6185
ASDOR362-10	BOLD:AAI6186
ASDOR363-10	BOLD:AAI6187
ASDOR364-10	BOLD:AAF6437
ASDOR365-10	BOLD:AAI6188
ASDOR367-10	BOLD:AAN2004
ASDOR369-10	BOLD:AAI3910
ASDOR370-10	BOLD:AAH2255
ASDOR371-10	BOLD:AAG3165
ASDOR372-10	BOLD:AAG3165
ASDOR373-10	BOLD:AAG3165
ASDOR374-10	BOLD:AAA4577
ASDOR375-10	BOLD:AAG3165
ASDOR376-10	BOLD:AAG3165
ASDOR377-10	BOLD:AAG3165
ASDOR378-10	BOLD:AAG3165
ASDOR380-10	BOLD:AAI2597
ASDOR381-10	BOLD:AAH4117
ASDOR383-10	BOLD:AAA4590
ASDOR384-10	BOLD:AAA4593
ASDOR385-10	BOLD:AAM1120
ASDOR386-10	BOLD:AAA4590
ASDOR387-10	BOLD:AAM1121
ASDOR388-10	BOLD:AAM1121
ASDOR389-10	BOLD:AAM1121
ASDOR390-10	BOLD:AAA4590
ASDOR391-10	BOLD:AAA4590
ASDOR392-10	BOLD:AAI3034
ASDOR393-10	BOLD:AAI1782
ASDOR395-10	BOLD:AAA4594
ASDOR396-10	BOLD:AAI1783
ASDOR397-10	BOLD:AAA4603
ASDOR398-10	BOLD:AAI1756
ASDOR399-10	BOLD:AAM1122
ASDOR400-10	BOLD:AAI1784
ASDOR401-10	BOLD:AAM1123
ASDOR402-10	BOLD:AAM1124
ASDOR403-10	BOLD:AAA4600
ASDOR404-10	BOLD:AAA4588
ASDOR405-10	BOLD:AAA4575
ASDOR406-10	BOLD:ACF1231
ASDOR407-10	BOLD:AAI1756
ASDOR408-10	BOLD:AAA4583
ASDOR409-10	BOLD:AAI1747
ASDOR410-10	BOLD:AAI1756
ASDOR411-10	BOLD:AAM1125
ASDOR412-10	BOLD:AAI1773
ASDOR413-10	BOLD:AAE4122
ASDOR414-10	BOLD:AAI1756
ASDOR415-10	BOLD:AAA4575
ASDOR416-10	BOLD:AAM1126
ASDOR417-10	BOLD:AAA4608
ASDOR418-10	BOLD:AAI3034
ASDOR419-10	BOLD:AAA4595
ASDOR420-10	BOLD:AAI1785
ASDOR421-10	BOLD:AAI1773
ASDOR422-10	BOLD:AAA4599
ASDOR423-10	BOLD:AAI1747
ASDOR424-10	BOLD:AAI1757
ASDOR425-10	BOLD:AAA4608
ASDOR426-10	BOLD:AAM1127
ASDOR427-10	BOLD:AAI1765
ASDOR428-10	BOLD:AAM1127
ASDOR429-10	BOLD:AAM3017
ASDOR430-10	BOLD:AAG3165
ASDOR431-10	BOLD:AAG3165
ASDOR432-10	BOLD:AAG3165
ASDOR433-10	BOLD:AAG3165
ASDOR434-10	BOLD:AAK7625
ASDOR435-10	BOLD:AAM1497
ASDOR436-10	BOLD:ACF1842
ASDOR437-10	BOLD:AAA4608
ASDOR439-10	BOLD:AAI1786
ASDOR440-10	BOLD:AAI1786
ASDOR442-10	BOLD:AAI1744
ASDOR443-10	BOLD:AAI1786
ASDOR444-10	BOLD:AAI1786
ASDOR445-10	BOLD:AAI1786
ASDOR446-10	BOLD:AAG9255
ASDOR447-10	BOLD:AAG9255
ASDOR448-10	BOLD:AAG9255
ASDOR449-10	BOLD:AAA4582
ASDOR450-10	BOLD:AAM3291
ASDOR451-10	BOLD:AAI1756
ASDOR452-10	BOLD:AAM1128
ASDOR453-10	BOLD:AAM2155
ASDOR454-10	BOLD:AAH4117
ASDOR455-10	BOLD:AAM1498
ASDOR456-10	BOLD:AAH8600
ASDOR457-10	BOLD:AAH8600
ASDOR458-10	BOLD:AAM1499
ASDOR459-10	BOLD:AAM2156
ASDOR460-10	BOLD:AAM2157
ASDOR461-10	BOLD:AAI6189
ASDOR462-10	BOLD:AAK5295
ASDOR463-10	BOLD:AAE7002
ASDOR464-10	BOLD:AAM4689
ASDOR465-10	BOLD:AAG9256
ASDOR469-10	BOLD:AAM1500
ASDOR470-10	BOLD:AAM1501
ASDOR471-10	BOLD:AAM1502
ASDOR472-10	BOLD:AAM1503
ASDOR473-10	BOLD:AAI3034
ASDOR474-10	BOLD:AAM1843
ASDOR475-10	BOLD:AAH4117
ASDOR476-10	BOLD:AAP0833
ASDOR477-10	BOLD:AAA4581
ASDOR478-10	BOLD:AAP0834
ASDOR480-10	BOLD:AAA4594
ASDOR481-10	BOLD:AAA4594
ASDOR482-10	BOLD:AAI3034
ASDOR483-10	BOLD:AAP0835
ASDOR484-10	BOLD:AAA4575
ASDOR485-10	BOLD:AAA4588
ASDOR486-10	BOLD:AAA4593
ASDOR487-10	BOLD:AAA4594
ASDOR488-10	BOLD:AAI1775
ASDOR489-10	BOLD:AAA4575
ASDOR490-10	BOLD:AAA4581
ASDOR491-10	BOLD:AAA4608
ASDOR492-10	BOLD:AAI3034
ASDOR493-10	BOLD:AAA4605
ASDOR494-10	BOLD:AAA4587
ASDOR495-10	BOLD:AAA4592
ASDOR496-10	BOLD:AAP0836
ASDOR497-10	BOLD:AAA4595
ASDOR499-10	BOLD:AAI1752
ASDOR500-10	BOLD:AAM1502
ASDOR501-10	BOLD:AAA4572
ASDOR502-10	BOLD:AAA4588
ASDOR503-10	BOLD:AAP0837
ASDOR504-10	BOLD:AAA4603
ASDOR505-10	BOLD:AAA4593
ASDOR506-10	BOLD:AAA4577
ASDOR507-10	BOLD:AAI1747
ASDOR508-10	BOLD:AAI1747
ASDOR509-10	BOLD:AAI1734
ASDOR510-10	BOLD:AAI1766
ASDOR511-10	BOLD:AAA4608
ASDOR512-10	BOLD:AAA4588
ASDOR513-10	BOLD:AAJ2708
ASDOR514-10	BOLD:AAM4690
ASDOR516-10	BOLD:AAM1924
ASDOR517-10	BOLD:AAM1503
ASDOR518-10	BOLD:AAM1503
ASDOR519-10	BOLD:AAM1503
ASDOR520-10	BOLD:AAP0833
ASDOR521-10	BOLD:ABY3956
ASDOR522-10	BOLD:AAP0952
ASDOR523-10	BOLD:AAA4581
ASDOR524-10	BOLD:ABY3956
ASDOR526-10	BOLD:AAA4581
ASDOR527-10	BOLD:AAA4581
ASDOR528-10	BOLD:AAA4608
ASDOR529-10	BOLD:ACM5087
ASDOR531-10	BOLD:AAH4117
ASDOR532-10	BOLD:AAA4594
ASDOR533-10	BOLD:AAA4593
ASDOR534-10	BOLD:ACE6179
ASDOR535-10	BOLD:AAA4575
ASDOR536-10	BOLD:AAP0839
ASDOR537-10	BOLD:AAI1766
ASDOR538-10	BOLD:AAI1766
ASDOR539-10	BOLD:AAC9134
ASDOR540-10	BOLD:AAI3910
ASDOR541-10	BOLD:AAP0840
ASDOR542-10	BOLD:AAP0836
ASDOR543-10	BOLD:AAP0834
ASDOR544-10	BOLD:AAA4592
ASDOR545-10	BOLD:AAA4575
ASDOR546-10	BOLD:AAI1733
ASDOR547-10	BOLD:AAP0836
ASDOR548-10	BOLD:AAM1137
ASDOR549-10	BOLD:AAI3034
ASDOR550-10	BOLD:AAI3034
ASDOR551-10	BOLD:AAM1504
ASDOR552-10	BOLD:AAM1505
ASDOR553-10	BOLD:AAM3951
ASDOR554-10	BOLD:AAM2158
ASDOR555-10	BOLD:AAM1504
ASDOR556-10	BOLD:AAA4615
ASDOR557-10	BOLD:AAA4575
ASDOR558-10	BOLD:AAP0841
ASDOR559-10	BOLD:AAI1782
ASDOR560-10	BOLD:AAP0842
ASDOR561-10	BOLD:AAP0841
ASDOR562-10	BOLD:AAM1121
ASDOR563-10	BOLD:AAM1121
ASDOR564-10	BOLD:AAO2517
ASDOR566-10	BOLD:AAI3034
ASDOR567-10	BOLD:AAI3034
ASDOR568-10	BOLD:AAI1740
ASDOR569-10	BOLD:AAP0843
ASDOR570-10	BOLD:AAM1120
ASDOR571-10	BOLD:AAA4582
ASDOR572-10	BOLD:AAM2758
ASDOR573-10	BOLD:AAG9256
ASDOR574-10	BOLD:AAA4581
ASDOR575-10	BOLD:AAM2158
ASDOR576-10	BOLD:AAA4575
ASDOR577-10	BOLD:AAA4593
ASDOR578-10	BOLD:AAA4603
ASDOR579-10	BOLD:AAA4603
ASDOR580-10	BOLD:ACE6997
ASDOR581-10	BOLD:AAA4608
ASDOR582-10	BOLD:AAI1743
ASDOR583-10	BOLD:AAA4581
ASDOR584-10	BOLD:AAP0844
ASDOR585-10	BOLD:AAA4581
ASDOR586-10	BOLD:AAO2518
ASDOR587-10	BOLD:AAP0845
ASDOR588-10	BOLD:AAP0842
ASDOR590-10	BOLD:AAA4592
ASDOR591-10	BOLD:AAA4603
ASDOR592-10	BOLD:AAP0846
ASDOR593-10	BOLD:AAI1748
ASDOR594-10	BOLD:AAE4122
ASDOR595-10	BOLD:AAI1757
ASDOR596-10	BOLD:AAA4593
ASDOR597-10	BOLD:AAE4122
ASDOR598-10	BOLD:AAA4575
ASDOR599-10	BOLD:AAA4575
ASDOR600-10	BOLD:AAE4122
ASDOR601-10	BOLD:AAI3034
ASDOR602-10	BOLD:AAP0847
ASDOR603-10	BOLD:AAA4608
ASDOR604-10	BOLD:AAP0848
ASDOR605-10	BOLD:AAP0839
ASDOR606-10	BOLD:AAP0849
ASDOR607-10	BOLD:AAI1775
ASDOR608-10	BOLD:AAK5295
ASDOR609-10	BOLD:AAM6817
ASDOR610-10	BOLD:AAG9252
ASDOR611-10	BOLD:AAP0833
ASDOR612-10	BOLD:AAA4606
ASDOR613-10	BOLD:AAW8533
ASDOR614-10	BOLD:AAA4575
ASDOR615-10	BOLD:AAI1744
ASDOR616-10	BOLD:AAA4575
ASDOR617-10	BOLD:AAA4595
ASDOR619-10	BOLD:AAP0850
ASDOR620-10	BOLD:AAP0851
ASDOR621-10	BOLD:AAI1756
ASDOR622-10	BOLD:ACM5087
ASDOR623-10	BOLD:AAP0852
ASDOR624-10	BOLD:AAA4592
ASDOR625-10	BOLD:AAI3034
ASDOR626-10	BOLD:AAM1122
ASDOR627-10	BOLD:AAI3034
ASDOR628-10	BOLD:AAA4600
ASDOR629-10	BOLD:AAP0839
ASDOR630-10	BOLD:AAI1751
ASDOR631-10	BOLD:AAI1766
ASDOR632-10	BOLD:AAI3034
ASDOR633-10	BOLD:AAI3034
ASDOR634-10	BOLD:AAP0853
ASDOR635-10	BOLD:AAM2759
ASDOR636-10	BOLD:AAP0833
ASDOR637-10	BOLD:AAP0846
ASDOR638-10	BOLD:AAA4575
ASDOR641-10	BOLD:AAI1734
ASDOR642-10	BOLD:AAP0924
ASDOR643-10	BOLD:AAI1734
ASDOR644-10	BOLD:AAI1766
ASDOR645-10	BOLD:AAA4581
ASDOR646-10	BOLD:AAP0854
ASDOR647-10	BOLD:AAI1734
ASDOR648-10	BOLD:AAA4575
ASDOR649-10	BOLD:AAG1371
ASDOR650-10	BOLD:AAI1763
ASDOR651-10	BOLD:AAP0855
ASDOR652-10	BOLD:ACM5087
ASDOR653-10	BOLD:AAA4577
ASDOR654-10	BOLD:AAP0856
ASDOR655-10	BOLD:AAI1766
ASDOR656-10	BOLD:AAA4602
ASDOR657-10	BOLD:AAA4572
ASDOR658-10	BOLD:AAI1766
ASDOR659-10	BOLD:AAA4605
ASDOR660-10	BOLD:AAE4122
ASDOR661-10	BOLD:AAA4585
ASDOR662-10	BOLD:AAA4581
ASDOR663-10	BOLD:AAI1734
ASDOR664-10	BOLD:AAA4581
ASDOR665-10	BOLD:AAA4581
ASDOR666-10	BOLD:AAA4608
ASDOR667-10	BOLD:AAA4581
ASDOR668-10	BOLD:AAI1756
ASDOR669-10	BOLD:AAA4581
ASDOR670-10	BOLD:AAA4581
ASDOR671-10	BOLD:AAI1756
ASDOR672-10	BOLD:ACF1231
ASDOR673-10	BOLD:AAP0857
ASDOR674-10	BOLD:AAI1751
ASDOR675-10	BOLD:AAP0858
ASDOR676-10	BOLD:AAA4575
ASDOR677-10	BOLD:AAI1734
ASDOR678-10	BOLD:AAP0859
ASDOR679-10	BOLD:ACE6997
ASDOR680-10	BOLD:AAP0858
ASDOR681-10	BOLD:AAP0860
ASDOR682-10	BOLD:AAI1743
ASDOR683-10	BOLD:AAA4603
ASDOR684-10	BOLD:AAI1766
ASDOR685-10	BOLD:AAE4122
ASDOR686-10	BOLD:AAP0959
ASDOR687-10	BOLD:AAA4581
ASDOR688-10	BOLD:AAI1752
ASDOR689-10	BOLD:AAA4576
ASDOR690-10	BOLD:AAI1752
ASDOR691-10	BOLD:AAA4592
ASDOR692-10	BOLD:AAA4581
ASDOR693-10	BOLD:AAE4122
ASDOR694-10	BOLD:AAI1756
ASDOR695-10	BOLD:AAA4581
ASDOR696-10	BOLD:AAA4581
ASDOR697-10	BOLD:AAI3034
ASDOR698-10	BOLD:AAE4122
ASDOR699-10	BOLD:AAI1766
ASDOR700-10	BOLD:AAA4598
ASDOR701-10	BOLD:AAA4575
ASDOR702-10	BOLD:AAP0845
ASDOR703-10	BOLD:AAI1756
ASDOR704-10	BOLD:AAI1763
ASDOR706-10	BOLD:AAI1756
ASDOR707-10	BOLD:AAA4588
ASDOR709-10	BOLD:AAI1763
ASDOR710-10	BOLD:AAP0861
ASDOR711-10	BOLD:AAP0862
ASDOR712-10	BOLD:AAI1763
ASDOR714-10	BOLD:AAP0863
ASDOR715-10	BOLD:AAI1733
ASDOR716-10	BOLD:AAI1751
ASDOR717-10	BOLD:AAA4581
ASDOR718-10	BOLD:AAI3034
ASDOR719-10	BOLD:AAI1751
ASDOR720-10	BOLD:AAA4575
ASDOR721-10	BOLD:AAP0839
ASDOR722-10	BOLD:AAP0842
ASDOR723-10	BOLD:AAA4608
ASDOR724-10	BOLD:AAP0845
ASDOR725-10	BOLD:AAP0833
ASDOR726-10	BOLD:AAA4592
ASDOR727-10	BOLD:AAA4577
ASDOR728-10	BOLD:AAI1751
ASDOR729-10	BOLD:AAA4575
ASDOR730-10	BOLD:AAA4593
ASDOR731-10	BOLD:AAP0854
ASDOR732-10	BOLD:AAA4572
ASDOR733-10	BOLD:AAP0958
ASDOR734-10	BOLD:AAA4575
ASDOR735-10	BOLD:AAP0864
ASDOR737-10	BOLD:AAI3034
ASDOR738-10	BOLD:AAI1751
ASDOR739-10	BOLD:AAA4577
ASDOR740-10	BOLD:AAA4608
ASDOR741-10	BOLD:AAP0865
ASDOR742-10	BOLD:AAG1371
ASDOR743-10	BOLD:AAP0845
ASDOR744-10	BOLD:AAA4575
ASDOR745-10	BOLD:AAI1775
ASDOR746-10	BOLD:AAA4608
ASDOR747-10	BOLD:AAI1752
ASDOR748-10	BOLD:AAI1766
ASDOR749-10	BOLD:AAI1766
ASDOR750-10	BOLD:AAI1752
ASDOR751-10	BOLD:AAA4581
ASDOR752-10	BOLD:ACF1842
ASDOR753-10	BOLD:AAP0859
ASDOR754-10	BOLD:AAM1120
ASDOR755-10	BOLD:AAA4597
ASDOR756-10	BOLD:AAA4595
ASDOR757-10	BOLD:AAW7377
ASDOR758-10	BOLD:AAM1508
ASDOR759-10	BOLD:AAM1509
ASDOR760-10	BOLD:ABZ1097
ASDOR761-10	BOLD:AAM1504
ASDOR762-10	BOLD:AAM1508
ASDOR763-10	BOLD:ABZ1097
ASDOR764-10	BOLD:AAM1503
ASDOR765-10	BOLD:AAM1510
ASDOR767-10	BOLD:AAI1775
ASDOR768-10	BOLD:AAI1775
ASDOR769-10	BOLD:AAI3034
ASDOR770-10	BOLD:AAI3034
ASDOR771-10	BOLD:AAM1843
ASDOR772-10	BOLD:AAI3034
ASDOR773-10	BOLD:AAI3034
ASDOR775-10	BOLD:AAI3034
ASDOR776-10	BOLD:AAM1509
ASDOR777-10	BOLD:AAM1509
ASDOR778-10	BOLD:AAM1501
ASDOR780-10	BOLD:AAG9256
ASDOR781-10	BOLD:AAN2611
ASDOR782-10	BOLD:AAI1758
ASDOR783-10	BOLD:AAA4595
ASDOR784-10	BOLD:AAI1768
ASDOR785-10	BOLD:AAA4575
ASDOR786-10	BOLD:AAN2612
ASDOR787-10	BOLD:AAA4595
ASDOR789-10	BOLD:AAI3034
ASDOR791-10	BOLD:AAI1746
ASDOR792-10	BOLD:AAA4590
ASDOR793-10	BOLD:AAI1736
ASDOR794-10	BOLD:AAI1755
ASDOR795-10	BOLD:AAI1755
ASDOR796-10	BOLD:AAI1755
ASDOR797-10	BOLD:AAI1773
ASDOR798-10	BOLD:AAI1755
ASDOR799-10	BOLD:AAI1772
ASDOR800-10	BOLD:AAI1755
ASDOR801-10	BOLD:AAI1755
ASDOR802-10	BOLD:AAI1773
ASDOR803-10	BOLD:AAI1755
ASDOR804-10	BOLD:AAI1755
ASDOR805-10	BOLD:AAI1755
ASDOR806-10	BOLD:AAI1755
ASDOR807-10	BOLD:AAI1755
ASDOR808-10	BOLD:AAI1755
ASDOR809-10	BOLD:AAI1755
ASDOR810-10	BOLD:ACF1231
ASDOR811-10	BOLD:AAI1755
ASDOR812-10	BOLD:AAM1123
ASDOR813-10	BOLD:AAI1755
ASDOR815-10	BOLD:AAN2613
ASDOR816-10	BOLD:AAI3034
ASDOR818-10	BOLD:AAA4593
ASDOR819-10	BOLD:AAA4590
ASDOR820-10	BOLD:AAI3034
ASDOR821-10	BOLD:AAM1137
ASDOR822-10	BOLD:AAI3034
ASDOR824-10	BOLD:AAI1761
ASDOR825-10	BOLD:AAE4123
ASDOR826-10	BOLD:AAZ5145
ASDOR828-10	BOLD:AAN3476
ASDOR829-10	BOLD:AAI1768
ASDOR830-10	BOLD:AAN2614
ASDOR831-10	BOLD:AAI1758
ASDOR832-10	BOLD:AAI1755
ASDOR833-10	BOLD:AAA4586
ASDOR835-10	BOLD:AAA4581
ASDOR836-10	BOLD:AAI1755
ASDOR837-10	BOLD:AAN2613
ASDOR838-10	BOLD:AAN3420
ASDOR839-10	BOLD:AAN3421
ASDOR840-10	BOLD:AAN3422
ASDOR841-10	BOLD:AAI2301
ASDOR842-10	BOLD:AAI2304
ASDOR843-10	BOLD:AAI2301
ASDOR844-10	BOLD:AAF6437
ASDOR846-10	BOLD:AAI6188
ASDOR847-10	BOLD:AAI6188
ASDOR848-10	BOLD:AAI6188
ASDOR849-10	BOLD:AAI6188
ASDOR850-10	BOLD:AAC9136
ASDOR851-10	BOLD:AAF6437
ASDOR852-10	BOLD:AAC9134
ASDOR853-10	BOLD:AAI3034
ASDOR854-10	BOLD:AAN3477
ASDOR855-10	BOLD:AAN3477
ASDOR856-10	BOLD:AAN3477
ASDOR857-10	BOLD:AAE7498
ASDOR858-10	BOLD:AAK1946
ASDOR859-10	BOLD:AAM6817
ASDOR860-10	BOLD:AAN5743
ASDOR861-10	BOLD:AAK3271
ASDOR862-10	BOLD:AAO0850
ASDOR863-10	BOLD:AAA4581
ASDOR864-10	BOLD:AAO0026
ASDOR865-11	BOLD:AAM3951
ASDOR866-11	BOLD:AAL3939
ASDOR867-11	BOLD:AAC9134
ASDOR868-11	BOLD:AAE7498
ASDOR869-11	BOLD:ABA0898
ASDOR870-11	BOLD:AAN3422
ASDOR871-11	BOLD:AAJ2707
ASDOR872-11	BOLD:AAA4582
ASDOR873-11	BOLD:AAH8598
ASDOR874-11	BOLD:ABA0899
ASDOR875-11	BOLD:AAP0841
ASDOR876-11	BOLD:AAI1746
ASDOR877-11	BOLD:ABA0900
ASDOR878-11	BOLD:AAJ2709
ASDOR880-11	BOLD:AAE8900
ASDOR881-11	BOLD:AAF6437
ASDOR882-11	BOLD:AAI1734
ASDOR884-11	BOLD:AAI1766
ASDOR885-11	BOLD:AAE4122
ASDOR886-11	BOLD:ABA0717
ASDOR887-11	BOLD:AAE8900
ASDOR888-11	BOLD:ABA0718
ASDOR889-11	BOLD:AAA4613
ASDOR891-11	BOLD:AAA4590
ASDOR892-11	BOLD:ABA0719
ASDOR893-11	BOLD:AAP0856
ASDOR894-11	BOLD:ACF1842
ASDOR895-11	BOLD:ABA0720
ASDOR896-11	BOLD:AAA4588
ASDOR897-11	BOLD:AAA4613
ASDOR898-11	BOLD:ABA0721
ASDOR899-11	BOLD:AAA4590
ASDOR900-11	BOLD:ABA0722
ASDOR901-11	BOLD:AAA4608
ASDOR902-11	BOLD:AAI1748
ASDOR903-11	BOLD:ABA0901
ASDOR904-11	BOLD:ABA0902
ASDOR905-11	BOLD:ABA0902
ASDOR906-11	BOLD:AAE7498
ASDOR907-11	BOLD:AAI7964
ASDOR908-11	BOLD:AAM2155
ASDOR909-11	BOLD:ABA1372
ASDOR910-11	BOLD:AAE7498
ASDOR911-11	BOLD:ABA1373
ASDOR912-11	BOLD:AAM2155
ASDOR913-11	BOLD:ABA1374
ASDOR914-11	BOLD:AAA4590
ASDOR916-11	BOLD:AAA4587
ASDOR917-11	BOLD:AAE8900
ASDOR918-11	BOLD:AAE8900
ASDOR919-11	BOLD:ABA0723
ASDOR922-11	BOLD:AAE8900
ASDOR923-11	BOLD:ABA1370
ASDOR925-11	BOLD:AAE8900
ASDOR926-11	BOLD:AAE8900
ASDOR927-11	BOLD:AAM1505
ASDOR929-11	BOLD:AAE8900
ASDOR930-11	BOLD:ABX8147
ASDOR931-11	BOLD:AAA4582
ASDOR932-11	BOLD:AAE8900
ASDOR933-11	BOLD:AAE8900
ASDOR935-11	BOLD:AAE8900
ASDOR936-11	BOLD:AAE8900
ASDOR937-11	BOLD:AAE8900
ASDOR938-11	BOLD:AAE8900
ASDOR939-11	BOLD:AAE8900
ASDOR940-11	BOLD:AAI2304
ASDOR941-11	BOLD:AAI2303
ASDOR942-11	BOLD:ABA0704
ASDOR943-11	BOLD:AAI2301
ASDOR944-11	BOLD:AAI2301
ASDOR946-11	BOLD:AAC9137
ASDOR947-11	BOLD:AAF6437
ASDOR948-11	BOLD:ABA0663
ASDOR949-11	BOLD:AAP0952
ASDOR950-11	BOLD:ABA1361
ASDOR951-11	BOLD:ABA1362
ASDOR952-11	BOLD:ABA1362
ASDOR953-11	BOLD:ABA1362
ASDOR954-11	BOLD:ABA1362
ASDOR955-11	BOLD:ABA1362
ASDOR956-11	BOLD:ABA1362
ASDOR957-11	BOLD:ABA1363
ASDOR958-11	BOLD:ABA1362
ASDOR959-11	BOLD:ABA1363
ASDOR960-14	BOLD:ACP5126
