# Supplementary material for: DNA Barcoding of the parasitoid wasp subfamily Doryctinae (Hymenoptera: Braconidae) from Chamela, Mexico
Source: Biodivers Data J. 2015 May 18;(3):e5109. doi: 10.3897/BDJ.3.e5109 (PMC4442253; doi:10.3897/BDJ.3.e5109)
Supplement: XML Treatment for Ficobolus jaliscoi [file BDJ.3.e5109-treatment7.xml]

<!DOCTYPE tp:taxon-treatment
  PUBLIC "-//TaxonX//DTD Taxonomic Treatment Publishing DTD v0 20100105//EN" "tax-treatment-NSO.dtd">
<tp:taxon-treatment xmlns:tp="http://www.plazi.org/taxpub"><tp:treatment-meta><mixed-citation publication-type="journal"><person-group><name><surname>Gutiérrez-Arellano</surname><given-names>Daniela</given-names></name><name><surname>Gutiérrez-Arellano</surname><given-names>Claudia Renata</given-names></name><name><surname>Zaldívar-Riverón</surname><given-names>Alejandro</given-names></name></person-group><article-title>DNA Barcoding of the parasitoid wasp subfamily <tp:taxon-name><tp:taxon-name-part taxon-name-part-type="subfamily">Doryctinae</tp:taxon-name-part></tp:taxon-name> (<tp:taxon-name><tp:taxon-name-part taxon-name-part-type="order">Hymenoptera</tp:taxon-name-part></tp:taxon-name>: <tp:taxon-name><tp:taxon-name-part taxon-name-part-type="family">Braconidae</tp:taxon-name-part></tp:taxon-name>) from Chamela, Mexico</article-title><source>Biodivers Data J</source><day>18</day><month>5</month><year>2015</year><volume>2015</volume><issue>3</issue><pub-id pub-id-type="doi">10.3897/BDJ.3.e5109</pub-id></mixed-citation></tp:treatment-meta><tp:nomenclature><tp:taxon-name><tp:taxon-name-part taxon-name-part-type="genus">Ficobolus</tp:taxon-name-part> <tp:taxon-name-part taxon-name-part-type="species">jaliscoi</tp:taxon-name-part><object-id xmlns:xlink="http://www.w3.org/1999/xlink" xlink:type="simple" object-id-type="Other URL">http://onlinelibrary.wiley.com/doi/10.1111/syen.12078/abstract;jsessionid=0441E95BA6DBCB93BF1257DF4E1A3B0D.f03t03?deniedAccessCustomisedMessage=&amp;userIsAuthenticated=false</object-id></tp:taxon-name><tp:taxon-authority>Zaldivar-Riverón and Belokobylskij 2014</tp:taxon-authority></tp:nomenclature><tp:treatment-sec sec-type="materials"><title>Materials</title><list list-type="alpha-lower" list-content="occurrences"><list-item><p><bold>Type status:</bold> <named-content xmlns:xlink="http://www.w3.org/1999/xlink" content-type="dwc:typeStatus" xlink:type="simple">Paratype</named-content>. <bold>Occurrence:</bold> catalogNumber: <named-content xmlns:xlink="http://www.w3.org/1999/xlink" content-type="dwc:catalogNumber" xlink:type="simple">ASDOR446-10</named-content>; recordedBy: <named-content xmlns:xlink="http://www.w3.org/1999/xlink" content-type="dwc:recordedBy" xlink:type="simple">Clebsch, Zaldívar, Polaszek</named-content>; sex: <named-content xmlns:xlink="http://www.w3.org/1999/xlink" content-type="dwc:sex" xlink:type="simple">female</named-content>; <bold>Taxon:</bold> kingdom: <named-content xmlns:xlink="http://www.w3.org/1999/xlink" content-type="dwc:kingdom" xlink:type="simple"><tp:taxon-name><tp:taxon-name-part taxon-name-part-type="kingdom">Animalia</tp:taxon-name-part></tp:taxon-name></named-content>; phylum: <named-content xmlns:xlink="http://www.w3.org/1999/xlink" content-type="dwc:phylum" xlink:type="simple"><tp:taxon-name><tp:taxon-name-part taxon-name-part-type="phylum">Arthropoda</tp:taxon-name-part></tp:taxon-name></named-content>; class: <named-content xmlns:xlink="http://www.w3.org/1999/xlink" content-type="dwc:class" xlink:type="simple"><tp:taxon-name><tp:taxon-name-part taxon-name-part-type="class">Insecta</tp:taxon-name-part></tp:taxon-name></named-content>; order: <named-content xmlns:xlink="http://www.w3.org/1999/xlink" content-type="dwc:order" xlink:type="simple"><tp:taxon-name><tp:taxon-name-part taxon-name-part-type="order">Hymenoptera</tp:taxon-name-part></tp:taxon-name></named-content>; family: <named-content xmlns:xlink="http://www.w3.org/1999/xlink" content-type="dwc:family" xlink:type="simple"><tp:taxon-name><tp:taxon-name-part taxon-name-part-type="family">Braconidae</tp:taxon-name-part></tp:taxon-name></named-content>; genus: <named-content xmlns:xlink="http://www.w3.org/1999/xlink" content-type="dwc:genus" xlink:type="simple"><tp:taxon-name><tp:taxon-name-part taxon-name-part-type="genus">Ficobolus</tp:taxon-name-part></tp:taxon-name></named-content>; specificEpithet: <named-content xmlns:xlink="http://www.w3.org/1999/xlink" content-type="dwc:specificEpithet" xlink:type="simple">jaliscoi</named-content>; <bold>Location:</bold> country: <named-content xmlns:xlink="http://www.w3.org/1999/xlink" content-type="dwc:country" xlink:type="simple">Mexico</named-content>; stateProvince: <named-content xmlns:xlink="http://www.w3.org/1999/xlink" content-type="dwc:stateProvince" xlink:type="simple">Jalisco</named-content>; municipality: <named-content xmlns:xlink="http://www.w3.org/1999/xlink" content-type="dwc:municipality" xlink:type="simple">La Huerta</named-content>; locality: <named-content xmlns:xlink="http://www.w3.org/1999/xlink" content-type="dwc:locality" xlink:type="simple">Chamela Biostation</named-content>; decimalLatitude: <named-content xmlns:xlink="http://www.w3.org/1999/xlink" content-type="dwc:decimalLatitude" xlink:type="simple">19.499</named-content>; decimalLongitude: <named-content xmlns:xlink="http://www.w3.org/1999/xlink" content-type="dwc:decimalLongitude" xlink:type="simple">-105.038</named-content>; <bold>Event:</bold> eventDate: <named-content xmlns:xlink="http://www.w3.org/1999/xlink" content-type="dwc:eventDate" xlink:type="simple">06-25-09</named-content></p></list-item><list-item><p><bold>Type status:</bold> <named-content xmlns:xlink="http://www.w3.org/1999/xlink" content-type="dwc:typeStatus" xlink:type="simple">Holotype</named-content>. <bold>Occurrence:</bold> catalogNumber: <named-content xmlns:xlink="http://www.w3.org/1999/xlink" content-type="dwc:catalogNumber" xlink:type="simple">ASDOR447-10</named-content>; recordedBy: <named-content xmlns:xlink="http://www.w3.org/1999/xlink" content-type="dwc:recordedBy" xlink:type="simple">Clebsch, Zaldívar, Polaszek</named-content>; sex: <named-content xmlns:xlink="http://www.w3.org/1999/xlink" content-type="dwc:sex" xlink:type="simple">female</named-content>; <bold>Taxon:</bold> kingdom: <named-content xmlns:xlink="http://www.w3.org/1999/xlink" content-type="dwc:kingdom" xlink:type="simple"><tp:taxon-name><tp:taxon-name-part taxon-name-part-type="kingdom">Animalia</tp:taxon-name-part></tp:taxon-name></named-content>; phylum: <named-content xmlns:xlink="http://www.w3.org/1999/xlink" content-type="dwc:phylum" xlink:type="simple"><tp:taxon-name><tp:taxon-name-part taxon-name-part-type="phylum">Arthropoda</tp:taxon-name-part></tp:taxon-name></named-content>; class: <named-content xmlns:xlink="http://www.w3.org/1999/xlink" content-type="dwc:class" xlink:type="simple"><tp:taxon-name><tp:taxon-name-part taxon-name-part-type="class">Insecta</tp:taxon-name-part></tp:taxon-name></named-content>; order: <named-content xmlns:xlink="http://www.w3.org/1999/xlink" content-type="dwc:order" xlink:type="simple"><tp:taxon-name><tp:taxon-name-part taxon-name-part-type="order">Hymenoptera</tp:taxon-name-part></tp:taxon-name></named-content>; family: <named-content xmlns:xlink="http://www.w3.org/1999/xlink" content-type="dwc:family" xlink:type="simple"><tp:taxon-name><tp:taxon-name-part taxon-name-part-type="family">Braconidae</tp:taxon-name-part></tp:taxon-name></named-content>; genus: <named-content xmlns:xlink="http://www.w3.org/1999/xlink" content-type="dwc:genus" xlink:type="simple"><tp:taxon-name><tp:taxon-name-part taxon-name-part-type="genus">Ficobolus</tp:taxon-name-part></tp:taxon-name></named-content>; specificEpithet: <named-content xmlns:xlink="http://www.w3.org/1999/xlink" content-type="dwc:specificEpithet" xlink:type="simple">jaliscoi</named-content>; <bold>Location:</bold> country: <named-content xmlns:xlink="http://www.w3.org/1999/xlink" content-type="dwc:country" xlink:type="simple">Mexico</named-content>; stateProvince: <named-content xmlns:xlink="http://www.w3.org/1999/xlink" content-type="dwc:stateProvince" xlink:type="simple">Jalisco</named-content>; municipality: <named-content xmlns:xlink="http://www.w3.org/1999/xlink" content-type="dwc:municipality" xlink:type="simple">La Huerta</named-content>; locality: <named-content xmlns:xlink="http://www.w3.org/1999/xlink" content-type="dwc:locality" xlink:type="simple">Chamela Biostation</named-content>; decimalLatitude: <named-content xmlns:xlink="http://www.w3.org/1999/xlink" content-type="dwc:decimalLatitude" xlink:type="simple">19.499</named-content>; decimalLongitude: <named-content xmlns:xlink="http://www.w3.org/1999/xlink" content-type="dwc:decimalLongitude" xlink:type="simple">-105.038</named-content>; <bold>Event:</bold> eventDate: <named-content xmlns:xlink="http://www.w3.org/1999/xlink" content-type="dwc:eventDate" xlink:type="simple">06-25-09</named-content></p></list-item></list></tp:treatment-sec><tp:treatment-sec sec-type="Distribution"><title>Distribution</title><p>Chamela, Jalisco, Mexico</p></tp:treatment-sec><tp:treatment-sec sec-type="Notes"><title>Notes</title><p>n.sp. described from specimens collected in this study (<xref ref-type="bibr" rid="B866206">Zaldívar-Riverón et al. 2014</xref>)</p></tp:treatment-sec><ref-list><ref id="B866206"><element-citation xmlns:xlink="http://www.w3.org/1999/xlink" publication-type="article" xlink:type="simple"><person-group person-group-type="author"><name name-style="western"><surname>Zaldívar-Riverón</surname><given-names>Alejandro</given-names></name><name name-style="western"><surname>Martínez</surname><given-names>Juan J.</given-names></name><name name-style="western"><surname>Belokobylkij</surname><given-names>Sergey A.</given-names></name><name name-style="western"><surname>Pedraza-Lara</surname><given-names>Carlos</given-names></name><name name-style="western"><surname>Shaw</surname><given-names>Scott R.</given-names></name><name name-style="western"><surname>Hanson</surname><given-names>Paul E.</given-names></name><name name-style="western"><surname>Varela-Hernández</surname><given-names>Fernando</given-names></name></person-group><year>2014</year><article-title>Systematics and evolution of gall formation in the plant-associated genera of the wasp subfamily <tp:taxon-name><tp:taxon-name-part taxon-name-part-type="subfamily">Doryctinae</tp:taxon-name-part></tp:taxon-name> (<tp:taxon-name><tp:taxon-name-part taxon-name-part-type="order">Hymenoptera</tp:taxon-name-part></tp:taxon-name>: <tp:taxon-name><tp:taxon-name-part taxon-name-part-type="family">Braconidae</tp:taxon-name-part></tp:taxon-name>)</article-title><source>Systematic Entomology</source><volume>39</volume><issue>4</issue><fpage>633</fpage><lpage>659</lpage><uri xlink:type="simple">http://dx.doi.org/10.1111/syen.12078</uri><pub-id pub-id-type="doi">10.1111/syen.12078</pub-id></element-citation></ref></ref-list></tp:taxon-treatment>
